# Supplementary material for: H9N2 Avian Influenza Virus Protein PB1 Enhances the Immune Responses of Bone Marrow-Derived Dendritic Cells by Down-Regulating miR375
Source: Front Microbiol. 2017 Mar 22;8:287. doi: 10.3389/fmicb.2017.00287 (PMC5360757; doi:10.3389/fmicb.2017.00287)
Supplement: Supplementary Data Sheet 1 — Results of the qPCR analysis of the transfection efficient on BMDCs with plasmid pcDNA3.1-PA, pcDNA3.1-NP and pcDNA3.1-PB1. [file DataSheet1.XLS]

## Sheet: Sheet1
Sample Name	Ct（GAPDH）		Sample Name	Ct（PB1）		Sample Name	Ct(PA)		Sample Name	Ct(NP)
blank	19.0074		blank	Undetermined		blank	37.1106		blank	Undetermined
blank	19.097		blank	Undetermined		blank	36.986		blank	Undetermined
blank	18.9188		blank	Undetermined		blank	Undetermined		blank	Undetermined
blank	19.2778		blank	Undetermined		blank	Undetermined		blank	Undetermined
pcDNA3.1	18.4888		pcDNA3.1	36.9213		pcDNA3.1	Undetermined		pcDNA3.1	Undetermined
pcDNA3.1	18.8485		pcDNA3.1	Undetermined		pcDNA3.1	Undetermined		pcDNA3.1	Undetermined
pcDNA3.1	19.0321		pcDNA3.1	Undetermined		pcDNA3.1	Undetermined		pcDNA3.1	Undetermined
pcDNA3.1	18.953		pcDNA3.1	Undetermined		pcDNA3.1	Undetermined		pcDNA3.1	Undetermined
PB1	18.4322		PB1	18.9576		PA	16.3121		NP	20.0027
PB1	18.4313		PB1	19.1156		PA	16.3423		NP	20.0619
PB1	18.4363		PB1	19.2115		PA	16.4613		NP	19.9542
PB1	18.7069		PB1	19.1478		PA	16.4769		NP	19.9306
PA	18.8355
PA	18.8957
PA	18.6632
PA	19.0064
NP	19.4845
NP	19.5783
NP	19.5298
NP	19.6153
